# Supplementary material for: Maternally expressed NLRP2 links the subcortical maternal complex (SCMC) to fertility, embryogenesis and epigenetic reprogramming
Source: Sci Rep. 2017 Mar 20;7:44667. doi: 10.1038/srep44667 (PMC5357799; doi:10.1038/srep44667)
Supplement: Supplementary video S1 and S2 [file srep44667-s2.zip]

Archive with 2 entries (2 files):
- Supplementary video S1.mp4
- Supplementary video S2.mp4
